# Supplementary material for: Cross-Reactive T Cell Response Exists in Chronic Lymphocytic Choriomeningitis Virus Infection upon Pichinde Virus Challenge
Source: Viruses. 2022 Oct 18;14(10):2293. doi: 10.3390/v14102293 (PMC9612015; doi:10.3390/v14102293)
Supplement: Supplementary file 1 [file viruses-14-02293-s001.zip]

Archive with 1 entries (1 files):
- viruses-1927388-supplementary.pdf
